# Supplementary material for: Transcriptional regulation of the Pseudomonas aeruginosa iron-sulfur cluster assembly pathway by binding of IscR to multiple sites
Source: PLoS One. 2019 Jun 28;14(6):e0218385. doi: 10.1371/journal.pone.0218385 (PMC6599224; doi:10.1371/journal.pone.0218385)
Supplement: S1 Table — (XLSX) [file pone.0218385.s002.xlsx]

## Sheet: B-Gal 2
S1 Table. Raw data behind the in vitro characterization of the mutated isc promoter (Fig 3).
PAO1	conc	Act.	sp. Act.
WT 0 mM PB	0.523	1.043	1.99426	2.11356	AVG
	0.491	1.215	2.47454	0.31855	SD			Plumbagin (mM)
	0.601	1.125	1.87188				AVG	0	0.125	0.25	0.5
WT 0.125 mM PB	0.546	2.445	4.47802	4.63138	AVG	PAO1	WT	2.11356	4.63138	8.23926	9.59061
	0.573	2.778	4.84817	0.193051	SD		MU1	2.94225	6.75215	8.27079	8.98742
	0.618	2.823	4.56796				MU2	7.40415	7.99047	8.83206	9.23193
WT 0.25 mM PB	0.594	4.455	7.5	8.23926	AVG		MU3	9.43888	9.32747	9.57369	9.74951
	0.55	4.812	8.74909	0.655389	SD
	0.495	4.192	8.46869				AVG	0	0.125	0.25	0.5
WT 0.5 mM PB	0.534	5.023	9.40637	9.59061	AVG	∆iscR	WT	9.46794	8.94167	8.92337	9.62867
	0.533	5.578	10.4653	0.798664	SD		MU1	8.66333	9.37067	9.528	8.64863
	0.611	5.438	8.90016				MU2	9.13033	8.94	8.46043	8.92511
MU1 0 mM PB	0.661	1.723	2.60666	2.94225	AVG		MU3	9.43888	9.34452	9.21782	9.01402
	0.531	1.613	3.03766	0.299512	SD
	0.592	1.884	3.18243				SD	0	0.125	0.25	0.5
MU1 0.125 mM PB	0.489	3.623	7.409	6.75215	AVG	PAO1	WT	0.31855	0.193051	0.655389	0.798664
	0.505	3.566	7.06139	0.854514	SD		MU1	0.299512	0.854514	0.374671	0.590325
	0.603	3.489	5.78607				MU2	0.644119	0.967333	0.287878	0.86934
MU1 0.25 mM PB	0.532	4.63	8.70301	8.27079	AVG		MU3	0.589761	0.412114	1.07595	0.675559
	0.602	4.839	8.03821	0.374671	SD
	0.548	4.423	8.07117					0	0.125	0.25	0.5
MU1 0.5 mM PB	0.582	4.834	8.30584	8.98742	AVG	∆iscR	WT	0.53	0.935324	0.249639	0.42882
	0.538	5.023	9.33643	0.590325	SD		MU1	1.04844	0.910967	0.803151	0.921577
	0.525	4.893	9.32				MU2	0.941086	0.392954	0.933261	0.89317
MU2 0 mM PB	0.532	4.1	7.70677	7.40415	AVG		MU3	0.589761	1.03356	0.845407	0.332767
	0.602	4.012	6.66445	0.644119	SD
	0.548	4.297	7.84124
MU2 0.125 mM PB	0.502	4.563	9.08964	7.99047	AVG
	0.61	4.434	7.26885	0.967333	SD
	0.527	4.012	7.6129
MU2 0.25 mM PB	0.511	4.623	9.04697	8.83206	AVG
	0.538	4.812	8.94424	0.287878	SD
	0.602	5.12	8.50498
MU2 0.5 mM PB	0.502	5.077	10.1135	9.23193	AVG
	0.61	5.109	8.37541	0.86934	SD
	0.527	4.852	9.20683
MU3 0 mM PB	0.511	5.169	10.1155	9.43888	AVG
	0.567	5.122	9.03351	0.589761	SD
	0.495	4.538	9.16768
MU3 0.125 mM PB	0.522	4.934	9.45211	9.32747	AVG
	0.528	5.102	9.66288	0.412114	SD
	0.528	4.682	8.86742
MU3 0.25 mM PB	0.551	4.667	8.47005	9.57369	AVG
	0.489	5.193	10.6196	1.07595	SD
	0.51	4.912	9.63137
MU3 0.5 mM PB	0.499	5.221	10.4629	9.74951	AVG
	0.527	5.094	9.66603	0.675559	SD
	0.552	5.034	9.11957
∆iscR	conc	Act.	sp. Act.
WT 0 mM PB	0.536	4.79074	8.93794	9.46794	AVG
	0.673	6.37192	9.46794	0.53	SD
	0.5823	5.8218	9.99794
WT 0.125 mM PB	0.5184	5.08602	9.811	8.94167	AVG
	0.5229	4.73852	9.062	0.935324	SD
	0.592	4.70758	7.952
WT 0.25 mM PB	0.4927	4.37537	8.8804	8.92337	AVG
	0.4782	4.39547	9.1917	0.249639	SD
	0.5027	4.37248	8.698
WT 0.5 mM PB	0.5723	5.42025	9.471	9.62867	AVG
	0.5139	5.19758	10.114	0.42882	SD
	0.5223	4.85791	9.301
MU1 0 mM PB	0.5823	4.48837	7.708	8.66333	AVG
	0.4832	4.72811	9.785	1.04844	SD
	0.50273	4.2717	8.497
MU1 0.125 mM PB	0.4982	4.63874	9.311	9.37067	AVG
	0.5028	4.26927	8.491	0.910967	SD
	0.5224	5.38594	10.31
MU1 0.25 mM PB	0.583	6.06145	10.397	9.528	AVG
	0.523	4.6092	8.813	0.803151	SD
	0.5923	5.55222	9.374
MU1 0.5 mM PB	0.573	4.43273	7.736	8.64863	AVG
	0.5633	5.39579	9.5789	0.921577	SD
	0.5823	5.02583	8.631
MU2 0 mM PB	0.49237	4.57362	9.289	9.13033	AVG
	0.5103	5.09381	9.982	0.941086	SD
	0.51123	4.15119	8.12
MU2 0.125 mM PB	0.5923	5.20276	8.784	8.94	AVG
	0.4923	4.2579	8.649	0.392954	SD
	0.4423	4.15187	9.387
MU2 0.25 mM PB	0.511	4.709	9.21526	8.46043	AVG
	0.538	4.707	8.74907	0.933261	SD
	0.602	4.465	7.41694
MU2 0.5 mM PB	0.502	4.593	9.1494	8.92511	AVG
	0.571	5.53	9.68476	0.89317	SD
	0.527	4.185	7.94118
MU3 0 mM PB	0.511	5.169	10.1155	9.43888	AVG
	0.567	5.122	9.03351	0.589761	SD
	0.495	4.538	9.16768
MU3 0.125 mM PB	0.522	4.934	9.45211	9.34452	AVG
	0.528	5.449	10.3201	1.03356	SD
	0.528	4.362	8.26136
MU3 0.25 mM PB	0.551	4.543	8.24501	9.21782	AVG
	0.489	4.711	9.63395	0.845407	SD
	0.51	4.985	9.77451
MU3 0.5 mM PB	0.589	5.103	8.66384	9.01402	AVG
	0.537	4.861	9.05214	0.332767	SD
	0.552	5.148	9.32609
