# Supplementary material for: Transcriptional regulation of the Pseudomonas aeruginosa iron-sulfur cluster assembly pathway by binding of IscR to multiple sites
Source: PLoS One. 2019 Jun 28;14(6):e0218385. doi: 10.1371/journal.pone.0218385 (PMC6599224; doi:10.1371/journal.pone.0218385)
Supplement: S2 Table — (XLSX) [file pone.0218385.s003.xlsx]

## Sheet: Fig 4B
S2 Table. Raw data behind the effect of mutations in [Fe-S] cluster ligation residues of IscR on in vitro binding affinity to isc promoter and in vivo isc promoter activity (Fig 4B).
	conc	Act.	sp. Act.
PAO1_uninduced	0.553	1.18	2.13382	2.34445	AVG				AVG	uninduced	0.5mM Plumbagin
	0.523	1.235	2.36138	0.202699	SD				PAO1	2.34445	9.46104
	0.498	1.264	2.53815						Vector	9.44466	10.034
vector_uninduced	0.442	4.669	10.5633	9.44466	AVG				WT	4.25154	9.75396
	0.512	4.748	9.27344	1.04367	SD				3CA	8.77884	9.12745
	0.533	4.529	8.49719
WT_uninduced	0.605	2.334	3.85785	4.25154	AVG				SD	uninduced	0.5mM Plumbagin
	0.477	2.25	4.71698	0.434037	SD				PAO1	0.202699	0.583332
	0.534	2.232	4.17978						Vector	1.04367	0.927726
3CA_uninduced	0.512	4.421	8.63477	8.77884	AVG				WT	0.434037	0.491751
	0.533	5.185	9.72795	0.885902	SD				3CA	0.885902	1.03551
	0.611	4.872	7.97381
PAO1_0.5 mM PB	0.551	4.842	8.78766	9.46104	AVG
	0.531	5.21	9.81168	0.583332	SD
	0.592	5.792	9.78378
vector_0.5 mM PB	0.489	5.102	10.4335	10.034	AVG
	0.505	5.401	10.695	0.927726	SD
	0.603	5.411	8.97347
WT_0.5 mM PB	0.532	5.026	9.44737	9.75396	AVG
	0.602	5.715	9.49336	0.491751	SD
	0.548	5.656	10.3212
3CA_0.5 mM PB	0.423	4.318	10.208	9.12745	AVG
	0.558	5.039	9.03047	1.03551	SD
	0.593	4.8293	8.14384
