# Supplementary material for: Transcriptional regulation of the Pseudomonas aeruginosa iron-sulfur cluster assembly pathway by binding of IscR to multiple sites
Source: PLoS One. 2019 Jun 28;14(6):e0218385. doi: 10.1371/journal.pone.0218385 (PMC6599224; doi:10.1371/journal.pone.0218385)
Supplement: S3 Table — (XLSX) [file pone.0218385.s004.xlsx]

## Sheet: nfuA,tpx
	S3 Table. Raw data behind the in vitro and in vivo studies of IscR binding properties and expression on its target gene promoters (Fig 5C and 5D).
	Rep#1	nfuA	nfuA	tpx	tpx		AVG	nfuA	nfuA	tpx	tpx
		uninduced	0.5mM PB	uninduced	0.5mM PB			uninduced	0.5 mM PB	uninduced	0.5mM PB
	PAO1/pBBR	1	16.9	1	6.93		PAO1	1	16.9	1	8.22
	ΔiscR/pBBR	34.33	33.45	10.11	8.1		Vector	31.6633	32.45	9.27	9.37333
	ΔiscR/pBBR-iscR-WT	3.84	23.24	0.67	7.25		WT	4.17333	20.36	1.38	8.75333
	ΔiscR/pBBR-iscR-C92A	26.23	31.13	8.63	10.14		C92A	28.1467	32.6067	9.43667	9.57667
	ΔiscR/pBBR-iscR-C98A	24.96	28.63	6.76	9.63		C98A	22.22	30.7967	7.41667	9.69
	ΔiscR/pBBR-iscR-C104A	24.25	31.33	6.42	10.02		C104A	22.0833	30.4733	7.37333	9.92333
	ΔiscR/pBBR-iscR-H107A	26.98	31.82	8.24	9.58		H107A	28.3933	31.5067	9.12	9.81333
	ΔiscR/pBBR-iscR-3CA	22.79	24.4	8.52	10.71		3CA	21.6367	24.4	9.2	10.71
	ΔiscR/pBBR-iscR-C111A	4.04	18.88	1.56	8.85		C111A	5.62	20.8367	1.92	8.17333
	Rep#2	nfuA	nfuA	tpx	tpx		SD	nfuA	nfuA	tpx	tpx
		uninduced	0.5mM PB	uninduced	0.5mM PB			uninduced	0.5mM PB	uninduced	0.5mM PB
	PAO1/pBBR	1	14.9	1	8.62		PAO1	0	2	0	1.14372
	ΔiscR/pBBR	29.33	31.45	9.57	10.44		ΔiscR	2.51661	1	1.02352	1.18361
	ΔiscR/pBBR-iscR-WT	4.54	19.18	1.42	9.55		WT	0.351188	2.50767	0.690869	1.3027
	ΔiscR/pBBR-iscR-C92A	28.44	34.15	10.01	10.06		C92A	1.78814	1.5111	0.718981	0.782496
	ΔiscR/pBBR-iscR-C98A	20.28	32.89	7.67	8.91		C98A	2.44041	2.13095	0.573614	0.811665
	ΔiscR/pBBR-iscR-C104A	20.19	27.42	7.54	9.31		C104A	2.04375	2.72783	0.881892	0.571168
	ΔiscR/pBBR-iscR-H107A	28.53	32.67	9.56	10.33		H107A	1.3502	1.3476	0.762102	0.417971
	ΔiscR/pBBR-iscR-3CA	20.53	28.9	9.88	9.83		3CA	1.13072	4.5	0.68	0.88
	ΔiscR/pBBR-iscR-C111A	7.55	24.01	2.66	8.63		C111A	1.78098	2.77298	0.640937	1.30615
	Rep#3	nfuA	nfuA	tpx	tpx
		uninduced	0.5mM PB	uninduced	0.5mM PB
	PAO1/pBBR	1	18.9	1	9.11
	ΔiscR/pBBR	31.33	32.45	8.13	9.58
	ΔiscR/pBBR-iscR-WT	4.14	18.66	2.05	9.46
	ΔiscR/pBBR-iscR-C92A	29.77	32.54	9.67	8.53
	ΔiscR/pBBR-iscR-C98A	21.42	30.87	7.82	10.53
	ΔiscR/pBBR-iscR-C104A	21.81	32.67	8.16	10.44
	ΔiscR/pBBR-iscR-H107A	29.67	30.03	9.56	9.53
	ΔiscR/pBBR-iscR-3CA	21.59	19.9	9.2	11.59
	ΔiscR/pBBR-iscR-C111A	5.27	19.62	1.54	7.04
